# Supplementary material for: A Two‐Stage Method for Extending Inferences From a Collection of Trials
Source: Stat Med. 2025 Jun 5;44(13-14):e70146. doi: 10.1002/sim.70146 (PMC12138745; doi:10.1002/sim.70146)
Supplement: Supplementary file 1 — Data S1. Supporting Information. [file SIM-44-0-s001.zip]

Archive with 42 entries (42 files):
- .DS_Store
- .Rapp.history
- .Rhistory
- Setting1_10SmallStudies.R
- Setting1_10Studies.R
- Setting1_30SmallStudies.R
- Setting1_30Studies.R
- Setting1_3SmallStudies.R
- Setting1_3Studies.R
- Setting2_10SmallStudies.R
- Setting2_10Studies.R
- Setting2_30SmallStudies.R
- Setting2_30Studies.R
- Setting2_3SmallStudies.R
- Setting2_3Studies.R
- Setting2_BS_10SmallStudies.R
- Setting2_BS_10Studies.R
- Setting2_BS_30SmallStudies.R
- Setting2_BS_30Studies.R
- Setting2_BS_3SmallStudies.R
- Setting2_BS_3Studies.R
- Setting3_10SmallStudies.R
- Setting3_10Studies.R
- Setting3_30SmallStudies.R
- Setting3_30Studies.R
- Setting3_3SmallStudies.R
- Setting3_3Studies.R
- Simulation_Bootstrap_ReSampStudy_KeepSizes.R
- Simulation_Functions.R
- StudyCoefs_Diff_Above_10.RDS
- StudyCoefs_Diff_Above_3.RDS
- StudyCoefs_Diff_Above_30.RDS
- StudyCoefs_Diff_Above_Small10.RDS
- StudyCoefs_Diff_Above_Small3.RDS
- StudyCoefs_Diff_Above_Small30.RDS
- StudyCoefs_Same_Above_10.RDS
- StudyCoefs_Same_Above_3.RDS
- StudyCoefs_Same_Above_30.RDS
- StudyCoefs_Same_Above_Small10.RDS
- StudyCoefs_Same_Above_Small3.RDS
- StudyCoefs_Same_Above_Small30.RDS
- suppinfo.pdf
