# Supplementary material for: A Two‐Stage Method for Extending Inferences From a Collection of Trials
Source: Stat Med. 2025 Jun 5;44(13-14):e70146. doi: 10.1002/sim.70146 (PMC12138745; doi:10.1002/sim.70146)
Supplement: Supplementary file 1 — Data S1. Supporting Information. [file SIM-44-0-s001.zip › Setting2_BS_3Studies.R]

# Bootstrap Setting 2: 3 Large Studies
## Study Sizes: Different
## X|S=s: Target at or above
## Outcome Coefficients: Random with main heterogeneity from effects of X

##If running on computer, be sure to get working directory 
#setwd("~/Documents/Research/Sims/")

#name for files
set_name <- "Setting2_BS_3Studies"

# Setting Specific Set-Up ---------

#set overall size 
n <- 10000

#number of studies
m <- 3

# betas for study-membership model
beta.matrix <- as.matrix(readRDS("StudyCoefs_Diff_Above_3.RDS"))

#set mean and variance for coefficients in model to generate outcome
mu <- c(-1,-1,0.5,-0.5)
Sigma <- matrix(c(0.5,0,0,0,
                  0,0.1,0,0,
                  0,0,0.5,0,
                  0,0,0,2), nrow=4, ncol = 4, byrow=TRUE)

# Libraries and Functions ---------

suppressWarnings(library(dplyr))
suppressWarnings(library(MASS))
suppressWarnings(library(VGAM))
suppressWarnings(library(metRology))

source("Simulation_Functions.R")
source("Simulation_Bootstrap_ReSampStudy_KeepSizes.R")

# General Set-Up ----------

#set seed 
set.seed(161)

#number of iterations
G <- 1000

#number of bootstrap replications
B <- 1000

#probability of treatment within each study 
prob.trt <- 0.5

#names of covariates I will include in models 
#include outcome and other covariates
covars <- c("X")
out.covars <- c("Y","X")
trt.covars <- c("A","X")
nom.covars <- c("S","X")
study.covars <- c("R","X")


# Storage -------------------
# PATE Estimates
ua.pate <- rep(NA, G)
pooled.pate <- rep(NA, G)
twostage.even.pate <- rep(NA, G)
twostage.size.pate <- rep(NA, G)
twostage.B.pate <- rep(NA, G)
twostage.IV.FE.pate <- rep(NA, G)
twostage.IV.RE.pate <- rep(NA, G)

# SE Estimates 
ua.se <- rep(NA, G)
pooled.se <- rep(NA, G)
twostage.even.se <- rep(NA, G)
twostage.size.se <- rep(NA, G)
twostage.B.se <- rep(NA, G)
twostage.IV.FE.se <- rep(NA, G)
twostage.IV.RE.se <- rep(NA, G)

# LB Estimates 
ua.lb <- rep(NA, G)
pooled.lb <- rep(NA, G)
twostage.even.lb <- rep(NA, G)
twostage.size.lb <- rep(NA, G)
twostage.B.lb <- rep(NA, G)
twostage.IV.FE.lb <- rep(NA, G)
twostage.IV.RE.lb <- rep(NA, G)

# LB Estimates 
ua.ub <- rep(NA, G)
pooled.ub <- rep(NA, G)
twostage.even.ub <- rep(NA, G)
twostage.size.ub <- rep(NA, G)
twostage.B.ub <- rep(NA, G)
twostage.IV.FE.ub <- rep(NA, G)
twostage.IV.RE.ub <- rep(NA, G)

# Finite PATE
fin.pate <- rep(NA, G)

# Simulation --------
for(g in 1:G){
  
  ## Generate Data ------------------
  
  # sample covariates 
  X <- rnorm(n, 0,1)
  all <- data.frame(X)
  
  # generate study memeberships 
  all$S <- sapply(all$X, function(x){
    temp <- exp(beta.matrix[,1] + x*beta.matrix[,2])/(1+sum(exp(beta.matrix[,1] + x*beta.matrix[,2])))
    sample.probs <-  c(1-sum(temp),temp)
    return(sample(0:m,size=1, prob=sample.probs))
  })
  
  #get variable that is 1 if in a study and 0 otherwise
  all$R <- ifelse(all$S ==0, 0,1)
  
  # sort data by study assignment 
  all <- all[order(all$S),]
  
  #generate a dataset with just the study data 
  studies <- subset(all, S!=0)
  
  #generate treatment assignments within each study 
  studies$A <- unlist(sapply(split(studies,studies$S), function(x){rbinom(nrow(x), 1, prob.trt)}))
  
  #generate coefficients for outcome model from a multivariate normal
  out.coefs <- mvrnorm(n=m, mu, Sigma)
  rownames(out.coefs) <- c(1:m)
  colnames(out.coefs) <- c("nu", "gamma","lambda","kappa")
  
  # generate outcomes 
  studies$Y <- gen.Y(studies, "A", "X", "S", out.coefs)
  
  ## Set up for Bootstrap -------------
  #get a list of the treated and control arms in each study plus S0
  # order is S0, S1 control, S1 treated, S2 control.......
  boot.list <- vector(mode="list", length=2*m+1)
  boot.list[[1]] <- subset(all, all$S==0)
  for (k in 1:m){
    temp <-subset(studies, studies$S == k)
    boot.list[[2*k]]  <- subset(temp, temp$A==0)
    boot.list[[2*k+1]] <- subset(temp, temp$A==1)
    
    #remove temp so I am not saving things I don't need
    rm(temp)
  }
  
  ## Finite PATE ----- 
  fin.pate[g] <- -1 -0.5*mean(all[all$S==0,]$X)
  
  ## Unadjusted Estimate -----
  ua.pate[g] <- unadj.est(studies,"A","Y")
  
  # Get Propensity of Treatment Estimates ---------
  
  #I need to fit a separate treatment model within each study 
  #then get propensity score estimates (P(A=a|X,S)) for each observation in a study 
  
  ## fit a separate trt model for each study 
  trt.models <- studies %>% group_by(S) %>% do(model=glm(A~., data=subset(., select=trt.covars), family=binomial))
  
  ## get predicted probability of treatment for each observation
  pred.logit.trt <- mapply('predict', trt.models$model, split(studies,studies$S))
  studies$pred.prob.trt <- unlist(lapply(pred.logit.trt, function(x){exp(x)/(1+exp(x))}))
  
  #remove stuff so I don't have a bunch of things I don't need hanging around 
  rm(trt.models,pred.logit.trt)
  
  # Pooled Estimator -----------------------------------------
  
  # estimate the probability of being in any study for observations enrolled in a study 
  prob.study.mod <- glm(R~., data=subset(all,select = study.covars), family=binomial)
  studies$pred.prob.in.study <- predict(prob.study.mod, newdata=studies, type="response")
  
  #get pooled pate estimate
  pooled.pate[g] <- pooled.est(studies,"pred.prob.in.study", "pred.prob.trt", "A", "Y")
  
  ## Two-Stage Estimator -------------
  
  ##fit a nominal model for study membership and extract coefficients
  #make sure study 0 is the reference level
  #rows for study, first col intercept, rest of the columns for coefficients
  mn.study.coefs <- matrix(coefficients(vglm(S ~ ., family = multinomial(refLevel = "0", parallel = FALSE),
                                             data=subset(all, select=nom.covars),
                                             criterion="coefficients",save.weights=FALSE)),
                           nrow=m, ncol=length(covars)+1)
  
  #assign appropriate P(S=0|x)/P(S=s|X): exp(intercept_s + X*coefficient_s)^(-1)
  studies$prob0.probS <- exp(mn.study.coefs[studies$S, 1] + studies$X*mn.study.coefs[studies$S, 2])^{-1}
  
  ## assign appropriate P(S=0|X) to each: (1+sum(exp(intercept_s+X*coefficient_s)))^(-1)
  studies$prob0 <- sapply(studies$X, function(x){(1+sum(exp(mn.study.coefs[, 1] + x*mn.study.coefs[, 2])))^(-1)})
  
  #remove stuff so I don't have a bunch of things I don't need hanging around
  rm(mn.study.coefs)
  
  ## Study-Level Weights 
  
  #tau.sq for RE weights
  tau.sq <- dsl(twostage.est(studies, "pred.prob.trt", "prob0.probS", "A","S","Y", rep(1,m))[[1]],
                sqrt(study.w.IV.FE(studies, "pred.prob.trt", "prob0.probS","prob0","A", "S", "Y")^(-1)))$method.details$tau^2
  
  #get study-level weights 
  ws.even <- study.w.even(m)
  ws.size <- study.w.size(studies,"S")
  ws.B <- study.w.BIndex(all,studies,"S","R",covars)
  ws.IV.FE <- study.w.IV.FE(studies, "pred.prob.trt", "prob0.probS", "prob0", "A", "S", "Y")
  ws.IV.RE <- study.w.IV.RE(studies, "pred.prob.trt", "prob0.probS", "prob0","A", "S", "Y",tau.sq)
  
  ### Two-stage Estimates 
  twostage.even.pate[g] <- twostage.est(studies,  "pred.prob.trt", "prob0.probS", "A","S","Y",ws.even)[[2]]
  twostage.size.pate[g] <- twostage.est(studies,  "pred.prob.trt", "prob0.probS", "A","S","Y",ws.size)[[2]]
  twostage.B.pate[g] <- twostage.est(studies,  "pred.prob.trt", "prob0.probS", "A","S","Y",ws.B)[[2]]
  twostage.IV.FE.pate[g] <- twostage.est(studies,  "pred.prob.trt", "prob0.probS", "A","S","Y",ws.IV.FE)[[2]]
  twostage.IV.RE.pate[g] <- twostage.est(studies,  "pred.prob.trt", "prob0.probS", "A","S","Y",ws.IV.RE)[[2]]
  
  # Bootstrap ------------
  boot_out <- replicate(n=B, overall.boot(boot.list))
  
  ## SE estimates 
  ua.se[g] <- sqrt(var(boot_out["unadj",]))
  pooled.se[g] <- sqrt(var(boot_out["pooled",]))
  twostage.even.se[g] <- sqrt(var(boot_out["twostage.even",]))
  twostage.size.se[g] <- sqrt(var(boot_out["twostage.size",]))
  twostage.B.se[g] <- sqrt(var(boot_out["twostage.B",]))
  twostage.IV.FE.se[g] <- sqrt(var(boot_out["twostage.IV.FE",]))
  twostage.IV.RE.se[g] <- sqrt(var(boot_out["twostage.IV.RE",]))
  
  ## Get lower bounds 
  ua.lb[g] <- quantile(boot_out["unadj",], 0.025)
  pooled.lb[g] <- quantile(boot_out["pooled",], 0.025)
  twostage.even.lb[g] <- quantile(boot_out["twostage.even",], 0.025)
  twostage.size.lb[g] <- quantile(boot_out["twostage.size",], 0.025)
  twostage.B.lb[g] <- quantile(boot_out["twostage.B",], 0.025)
  twostage.IV.FE.lb[g] <- quantile(boot_out["twostage.IV.FE",], 0.025)
  twostage.IV.RE.lb[g] <- quantile(boot_out["twostage.IV.RE",], 0.025)
  
  ## Get lower bounds 
  ua.ub[g] <- quantile(boot_out["unadj",], 0.975)
  pooled.ub[g] <- quantile(boot_out["pooled",], 0.975)
  twostage.even.ub[g] <- quantile(boot_out["twostage.even",], 0.975)
  twostage.size.ub[g] <- quantile(boot_out["twostage.size",], 0.975)
  twostage.B.ub[g] <- quantile(boot_out["twostage.B",], 0.975)
  twostage.IV.FE.ub[g] <- quantile(boot_out["twostage.IV.FE",], 0.975)
  twostage.IV.RE.ub[g] <- quantile(boot_out["twostage.IV.RE",], 0.975)
  
}

# Get Output ------------------------

pate.output <- data.frame(ua = ua.pate, pooled = pooled.pate, twostage.even = twostage.even.pate,
                          twostage.size = twostage.size.pate, twostage.B = twostage.B.pate,
                          twostage.IV.FE = twostage.IV.FE.pate, twostage.IV.RE = twostage.IV.RE.pate, 
                          fin.pate=fin.pate)

se.output <- data.frame(ua = ua.se, pooled = pooled.se, twostage.even = twostage.even.se,
                        twostage.size = twostage.size.se, twostage.B = twostage.B.se,
                        twostage.IV.FE = twostage.IV.FE.se, twostage.IV.RE = twostage.IV.RE.se)

lb.output <- data.frame(ua = ua.lb, pooled = pooled.lb, twostage.even = twostage.even.lb,
                        twostage.size = twostage.size.lb, twostage.B = twostage.B.lb,
                        twostage.IV.FE = twostage.IV.FE.lb, twostage.IV.RE = twostage.IV.RE.lb)

ub.output <- data.frame(ua = ua.ub, pooled = pooled.ub, twostage.even = twostage.even.ub,
                        twostage.size = twostage.size.ub, twostage.B = twostage.B.ub,
                        twostage.IV.FE = twostage.IV.FE.ub, twostage.IV.RE = twostage.IV.RE.ub)


#export as csv file
write.csv(pate.output, paste("Output_",set_name,".csv",sep=""))
write.csv(se.output, paste("se_",set_name,".csv",sep=""))
write.csv(lb.output, paste("lb_",set_name,".csv",sep=""))
write.csv(ub.output, paste("ub_",set_name,".csv",sep=""))
