# Supplementary material for: A Two‐Stage Method for Extending Inferences From a Collection of Trials
Source: Stat Med. 2025 Jun 5;44(13-14):e70146. doi: 10.1002/sim.70146 (PMC12138745; doi:10.1002/sim.70146)
Supplement: Supplementary file 1 — Data S1. Supporting Information. [file SIM-44-0-s001.zip › Simulation_Bootstrap_ReSampStudy_KeepSizes.R]

## Code to run bootstrap for simulations where we resample studies and then individuals within each study
## here we maintain the study sizes of the original studies instead of resampling size along with 
# all the other features of the study

overall.boot <- function(boot.list){
  
  #get the size of each element of boot.list
  boot.list.sizes <- sapply(boot.list, FUN=nrow)
    
  #resample studies 
  sampled.studies <- sample(1:m, m, replace=TRUE)
  
  ## make new bootlist with the sampled studies 
  
  #get a vector of the elements I want from boot.list
  temp1 <- 2*sampled.studies
  temp2 <- 2*sampled.studies +1
  boot.elements <- rep(NA, 2*m)
  for(i in 1:m){
    boot.elements[2*i-1] <- temp1[i]
    boot.elements[2*i] <- temp2[i]
  }
  
  #extract the elements I want 
  sampled.boot.list <- boot.list[c(1,boot.elements)]
  
  ## I need to fix the values of S in these datasets so that they reflect the newly sampled S
  ## datasets 2 and 3 need to have S=1, 3 and 4 need S=2, etc. 
  for(i in 1:m){
    sampled.boot.list[[2*i]]$S <- i
    sampled.boot.list[[2*i+1]]$S <- i
  }
  
  #get bootstrapped samples
  temp <- mapply(FUN = function(data, list.sizes){data[sample(1:nrow(data),size=list.sizes,replace=TRUE),]},
                 data=sampled.boot.list, list.sizes = boot.list.sizes)
  
  #get bootstrapped study data
  boot.studies <- do.call(rbind.data.frame, temp[-1])
  boot.S0 <- temp[[1]]
  
  #get dataset with X and R for all of the data 
  boot.all <- rbind(subset(boot.S0, select=c("R","S", covars)),
                    subset(boot.studies, select = c("R","S",covars)))
  
  #unadjusted ------
  unadj.pate <- unadj.est(boot.studies, "A", "Y")
  
  # Get Propensity of Treatment Estimates ---------
  
  ## fit a separate trt model for each study 
  boot.trt.models <- boot.studies %>% group_by(S) %>% do(model=glm(A~., data=subset(., select=trt.covars), family=binomial))
  
  ## get predicted probability of treatment for each observation
  boot.pred.logit.trt <- mapply('predict', boot.trt.models$model, split(boot.studies,boot.studies$S))
  boot.studies$pred.prob.trt <- unlist(lapply(boot.pred.logit.trt, function(x){exp(x)/(1+exp(x))}))
  
  #remove stuff so I don't have a bunch of things I don't need hanging around
  rm(boot.trt.models, boot.pred.logit.trt)
  
  # Pooled Estimator -----------------------------------------
  
  # estimate the probability of being in any study for observations enrolled in a study 
  #in this setting, this should be independent of X and the probs should be around 
  #the number of obs in any study divided by 10000
  # estimate the probability of being in any study for observations enrolled in a study 
  boot.prob.study.mod <- glm(R~., data=subset(boot.all,select = study.covars), family=binomial)
  boot.studies$pred.prob.in.study <- predict(boot.prob.study.mod, newdata=boot.studies, type="response")
  
  pooled.pate <- pooled.est(boot.studies, "pred.prob.in.study", "pred.prob.trt", "A", "Y")
  
  # Two-Stage Estimate -------------
  mn.study.coefs <- matrix(coefficients(vglm(S ~ ., family = multinomial(refLevel = "0", parallel = FALSE),
                                             data=subset(boot.all, select=nom.covars),
                                             criterion = "coefficients")),
                           nrow=m, ncol=length(covars)+1)
  
  #assign appropriate P(S=0|x)/P(S=s|X): exp(intercept_s + X*coefficient_s)^(-1)
  boot.studies$prob0.probS <- exp(mn.study.coefs[boot.studies$S, 1] + boot.studies$X*mn.study.coefs[boot.studies$S, 2])^{-1}
  
  ## assign appropriate P(S=0|X) to each: (1+sum(exp(intercept_s+X*coefficient_s)))^(-1)
  boot.studies$prob0 <- sapply(boot.studies$X, function(x){(1+sum(exp(mn.study.coefs[, 1] + x*mn.study.coefs[, 2])))^(-1)})
  
  #remove stuff so I don't have a bunch of things I don't need hanging around
  rm(mn.study.coefs)
  
  #tau.sq for RE weights
  tau.sq <- dsl(twostage.est(boot.studies, "pred.prob.trt", "prob0.probS", "A","S","Y", rep(1,m))[[1]],
                sqrt(study.w.IV.FE(boot.studies, "pred.prob.trt", "prob0.probS","prob0","A", "S", "Y")^(-1)))$method.details$tau^2
  
  #get study-level weights 
  ws.even <- study.w.even(m)
  ws.size <- study.w.size(boot.studies,"S")
  ws.B <- study.w.BIndex(boot.all,boot.studies,"S","R",covars)
  ws.IV.FE <- study.w.IV.FE(boot.studies, "pred.prob.trt", "prob0.probS", "prob0", "A", "S", "Y")
  ws.IV.RE <- study.w.IV.RE(boot.studies, "pred.prob.trt", "prob0.probS", "prob0","A", "S", "Y",tau.sq)
  
  ### Two-stage Estimates 
  twostage.even.pate <- twostage.est(boot.studies,  "pred.prob.trt", "prob0.probS", "A","S","Y",ws.even)[[2]]
  twostage.size.pate <- twostage.est(boot.studies,  "pred.prob.trt", "prob0.probS", "A","S","Y",ws.size)[[2]]
  twostage.B.pate <- twostage.est(boot.studies,  "pred.prob.trt", "prob0.probS", "A","S","Y",ws.B)[[2]]
  twostage.IV.FE.pate <- twostage.est(boot.studies,  "pred.prob.trt", "prob0.probS", "A","S","Y",ws.IV.FE)[[2]]
  twostage.IV.RE.pate <- twostage.est(boot.studies,  "pred.prob.trt", "prob0.probS", "A","S","Y",ws.IV.RE)[[2]]
  
  
  return(c(unadj = unadj.pate, pooled = pooled.pate, twostage.even = twostage.even.pate, 
           twostage.size = twostage.size.pate, twostage.B= twostage.B.pate,
           twostage.IV.FE = twostage.IV.FE.pate, twostage.IV.RE = twostage.IV.RE.pate))
}
