# Supplementary material for: A Two‐Stage Method for Extending Inferences From a Collection of Trials
Source: Stat Med. 2025 Jun 5;44(13-14):e70146. doi: 10.1002/sim.70146 (PMC12138745; doi:10.1002/sim.70146)
Supplement: Supplementary file 1 — Data S1. Supporting Information. [file SIM-44-0-s001.zip › Simulation_Functions.R]

## Functions for Simulations 

# Outcome Generation  ------------------

# outcome generation 
gen.Y <- function(studies, A, X, S,out.coefs){
  #studies: data frame containing data for the studies with variables for the covariate, study, and treatment
  # A: treatment variable, in quotes
  # X: covariate variable, in quotes
  # S: treatment assignment variables, in quotes
  # out.coefs: matrix with coefficients for each study, each row is for one study 
  
  #generate error terms for each observation
  error <- rnorm(nrow(studies), 0,1)
  
  #get vectors of A, X, S
  S <- unname(unlist(studies["S"]))
  A <- unname(unlist(studies["A"]))
  X <- unname(unlist(studies["X"]))
  
  #generate outcomes 
  Y <- out.coefs[S,"nu"] + out.coefs[S,"gamma"]*A + out.coefs[S,"lambda"]*studies["X"] +
    out.coefs[S,"kappa"]*studies["A"]*studies["X"] + error
  
  #make sure it comes out in the format I want 
  Y <- unname(unlist(Y))
  
  return(Y)
}


# Unadjusted Estimate ------------

#function to get unadjusted ate estimate
unadj.est <- function(data, A, Y){
  #data: data set containing all the study data
  #A: trt variable, needs to be in quotes 
  #Y: outcome variable, needs to be in quotes
  mean1 <- sum(data[A]*data[Y])/sum(data[A])
  mean0 <- sum((1-data[A])*data[Y])/sum(1-data[A])
  ate.est <- mean1 - mean0
  return(ate.est)
}

# Pooled Estimator -----------------------------------------

#function to calculate pooled estimator when we divide by sum of the weights
pooled.est <- function(studies,prob.in.study, prob.trt, A, Y){
  #studies: study data
  #prob.in.study : variable containing pred probability of being in any study, in quotes
  #prob.trt: variable containing pred probablity of treatment, in quotes
  #A: variable indicating treatment, needs to be in quotes, in quotes
  #Y: outcome variable, needs to be in quotes
  
  #get unit level weights 
  studies["w"] <- (studies[A]/studies[prob.trt] + (1-studies[A])/(1-studies[prob.trt]))*((1-studies[prob.in.study])/studies[prob.in.study])
  
  #get estimated mean potential outcome under treatment 
  po.trt <- sum(studies[A]*studies["w"]*studies[Y])/sum(studies[A]*studies["w"])
  
  #get estimated mean potential outcome under control
  po.control <- sum((1-studies[A])*studies["w"]*studies[Y])/sum((1-studies[A])*studies["w"])
  
  #get ate estimate
  ate <- po.trt - po.control
  
  return(ate)
}

## Two-Stage Estimate -------------

#function to get study weights which just assign weights evenly 
#returns a vector of study level weights, 
study.w.even <- function(m){
  #study.data: dataset with just study data
  #m: the number of studies 
  ws.store <- rep(1, m)
  
  return(ws.store)
}

#function to get study-level weights based on sample size for proposed estimator
#returns a vector of study level weights, 
study.w.size <- function(studies, S){
  #studies: data set containing of our data
  #S: variable indicating study, needs to be in quotes
  
  ws.store <- unname(sapply(split(studies,studies[S]), function(x){
    nrow(x)
  } ))
  
  #return weights
  return(ws.store)
}

#This function comes from Tipton (2014) and generates the generalizability index used in that paper
#I added a different calculate for discrete case
#cound on integration are adaptive to deal with issues when distributions are too similar
Bindex <- function(sample,target){
  #sample is the X for the sample 
  #target is the X for the target population
  
  #this will give me the number of unique elements in sample and target
  num.unique <- length(unique(c(sample,target)))
  
  #if there are less than or equal to 4 unique values, treat as discrete, otherwise use the original continuous method
  
  if(num.unique < 5){
    #extract the unique values
    unique.vals <- unique(c(sample,target))
    
    #for each of the unique values, find the prop that have that value in sample and target
    sample.props <- rep(NA, num.unique)
    target.props <- rep(NA, num.unique)
    for(i in 1:num.unique){
      sample.props[i] <- sum(sample == unique.vals[i])/length(sample)
      target.props[i] <- sum(target == unique.vals[i])/length(target)
    }
    
    #get the B-index by multiplying the props for each value together, taking the sqrt and adding them all up 
    B <- sum(sqrt(sample.props*target.props))
  }else{
    #bandwidth
    h <- function(x){
      n <- length(x)
      return((4*sqrt(var(x))^5/(3*n))^(1/5))
    }
    #kernel density 
    kg <- function(x,data){
      hb <- h(data) #bin width
      
      #warning if hb is 0, this chould cause non-finite values 
      if(all.equal(hb,0)==TRUE){
        warning("BIndex: h(data) (the bin width) is 0")
      }
      
      k <- r <- length(x)
      for(i in 1:k){
        r[i] <- mean(dnorm((x[i]-data)/hb))/hb
      }
      return(r)
    }
    #B index calculation 
    inside.int <- function(x){
      sqrt(kg(x,sample)*kg(x,target))
    }
    
    #get bounds for integration 
    int.lower <- min(c(min(sample), min(target)))
    int.upper <- max(c(max(sample), max(target)))
    B <- as.numeric(integrate(inside.int,int.lower,int.upper)$value)
  }
  
  return(B)
}


#function to get study-level weights based on B-index for proposed estimator 
#returns a vector of study-level weights
study.w.BIndex <- function(all, studies, S, R, covars){
  #all: data set containing all of our data
  #studies: data set containing just study data
  #S: variable indicating study, needs to be in quotes
  #R: 1 if in study, 0 if in target, needs to be in quotes
  #covars: covariates to include in study model
  
  S0 <- all[all[S] == 0,]
  
  if(length(covars) ==0){
    ws.store <- unname(sapply(split(studies,studies[S]), function(x){
      temp.data <- data.frame(c(S0[,R], x[,R]))
      colnames(temp.data) <- paste(R)
      prob.study.model <- glm(R~1, data=temp.data, family=binomial)
      prob.S <- predict(prob.study.model, newdata=x,type="response") 
      prob.S0 <- predict(prob.study.model, newdata=S0,type="response")
      Bindex(prob.S0,prob.S)
    } ))
  }
  
  if(length(covars) != 0){
    ws.store <- unname(sapply(split(studies,studies[S]), function(x){
      prob.study.model <- glm(R~., data=rbind(S0[,c(R,covars)], x[,c(R,covars)]), family=binomial)
      prob.S <- predict(prob.study.model, newdata=x[,c(R,covars)],type="response") 
      prob.S0 <- predict(prob.study.model, newdata=S0[,c(R,covars)],type="response")
      Bindex(prob.S0,prob.S)
    } )) 
  }
  
  #return weights
  return(ws.store)
}

#get the study-level FE IV weights 
study.w.IV.FE <- function(studies, prob.trt, prob0.probS, prob0, A, S, Y){
  #studies: data set containing study data
  #A: trt variable, needs to be in quote
  #S: variable indicating study, needs to be in quotes
  #Y: variable indicating outcome, needs to be in quotes 
  #prob.trt: name of variable with prob.trts, in quotes
  #prob0.probsS: name of variable with prob0/probS, in quotes 
  #prob0: name of variable with P(S=0|X) in quotes 
  
  #get unit-level weights 
  studies["ind.w"] <- (studies[A]/studies[prob.trt] + (1-studies[A])/(1-studies[prob.trt]))*studies[prob0.probS]
  
  ws.store <- unname(sapply(split(studies,studies[S]), function(x){
    #subset to treated and control units
    trt <- x[x[A]==1,]
    control <-x[x[A]==0,]
    
    #get the estimate of the mean po in the treated and control 
    mu.trt <- sum(trt["ind.w"]*trt[Y])/sum(trt["ind.w"])
    mu.control <- sum(control["ind.w"]*control[Y])/sum(control["ind.w"])  
    
    #get treated and control portions of variance 
    var.trt <- sum(trt[prob0]*trt["ind.w"]*(trt[Y] - mu.trt)^2)/(nrow(trt)*mean(trt[,"ind.w"])^2)
    var.control <- sum(control[prob0]*control["ind.w"]*(control[Y] - mu.control)^2)/(nrow(control)*mean(control[,"ind.w"])^2)
    
    #add together and invert
    (var.trt+var.control)^(-1)
  }))
  return(ws.store)
}

study.w.IV.RE <- function(studies, prob.trt, prob0.probS, prob0, A, S, Y,tau.sq){
  #studies: data set containing study data
  #A: trt variable, needs to be in quote
  #S: variable indicating study, needs to be in quotes
  #Y: variable indicating outcome, needs to be in quotes 
  #prob.trt: name of variable with prob.trts, in quotes
  #prob0.probsS: name of variable with prob0/probS, in quotes 
  #prob0: name of variable with P(S=0|X) in quotes 
  #tau.sq: the variance of the true study level effects
  
  #get unit-level weights 
  studies["ind.w"] <- (studies[A]/studies[prob.trt] + (1-studies[A])/(1-studies[prob.trt]))*studies[prob0.probS]
  
  ws.store <- unname(sapply(split(studies,studies[S]), function(x){
    #subset to treated and control units
    trt <- x[x[A]==1,]
    control <-x[x[A]==0,]
    
    #get the estimate of the mean po in the treated and control 
    mu.trt <- sum(trt["ind.w"]*trt[Y])/sum(trt["ind.w"])
    mu.control <- sum(control["ind.w"]*control[Y])/sum(control["ind.w"])  
    
    #get treated and control portions of variance 
    var.trt <- sum(trt[prob0]*trt["ind.w"]*(trt[Y] - mu.trt)^2)/(nrow(trt)*mean(trt[,"ind.w"])^2)
    var.control <- sum(control[prob0]*control["ind.w"]*(control[Y] - mu.control)^2)/(nrow(control)*mean(control[,"ind.w"])^2)
    
    #add together and invert
    (tau.sq+var.trt+var.control)^(-1)
  }))
  return(ws.store)
}

#function to calc our proposed estimator when we normalize the study-level estimate by 
#dividing by the sum of the unit-level weights
#gives back a list of two items 
##the first is a vector of the study specific estimates
## the second is the overall estimate
twostage.est <- function(studies,prob.trt, prob0.probS, A, S, Y, study.w){
  #studies: data set containing of our study data
  #prob.trt: name of variable with prob.trts, in quotes
  #prob0.probsS: name of variable with prob0/probS, in quotes 
  #A: trt variable, needs to be in quote
  #S: variable indicating study, needs to be in quotes
  #Y: outcome variable, needs to be in quotes 
  #study.w: study level weights (will work if they sum to one or not)
  
  #get unit-level weights 
  studies["ind.w"] <- (studies[A]/studies[prob.trt] + (1-studies[A])/(1-studies[prob.trt]))*studies[prob0.probS]
  
  
  study.ate.est <- unname(sapply(split(studies,studies[S]), function(s){
    #get estimated mean potential outcome under treatment 
    po.trt <- sum(s[A]*s["ind.w"]*s[Y])/sum(s[A]*s["ind.w"])
    
    #get estimated mean potential outcome under control
    po.control <- sum((1-s[A])*s["ind.w"]*s[Y])/sum((1-s[A])*s["ind.w"])
    
    #get ate estimate
    po.trt - po.control
  }))
  
  #get ATE estimate
  ate.est<- sum((study.w*study.ate.est))/sum(study.w)
  
  return(list(study.ate.est, ate.est))
  
}
